# Supplementary material for: SPOP mediates apoptosis and protects against necroptosis by regulating ubiquitination of RIPK1 and RIPK3
Source: JCI Insight. 2025 Oct 22;10(20):e180655. doi: 10.1172/jci.insight.180655 (PMC12581659; doi:10.1172/jci.insight.180655)
Supplement: Supporting data values [file jciinsight-10-180655-s030.xlsx]

## Sheet: Figure 1A
Figure 1A
SPOP+/+ MEFs			SPOP-/- MEFs
Group	variable	Relative cell viability	Group	variable	Relative cell viability
DMSO	Fc1	1	DMSO	Fc1	1
TSZ	Fc1	1	TSZ	Fc1	0.62
DMSO	Fc2	1.01	DMSO	Fc2	1.02249
TSZ	Fc2	1.04	TSZ	Fc2	0.6
DMSO	Fc3	1.02215	DMSO	Fc3	1.0996
TSZ	Fc3	0.948576	TSZ	Fc3	0.595728

## Sheet: Figure 1B
Figure 1B
SPOP+/+ MEFs			SPOP-/- MEFs
Group	variable	Relative cell viability	Group	variable	Relative cell viability
DMSO	Fc1	1	DMSO	Fc1	1
T5z7	Fc1	0.616297	T5z7	Fc1	0.972691
DMSO	Fc2	0.999271	DMSO	Fc2	1.09571
T5z7	Fc2	0.600475	T5z7	Fc2	1.00643
DMSO	Fc3	1.02772	DMSO	Fc3	1.09035
T5z7	Fc3	0.595728	T5z7	Fc3	1.03374

## Sheet: Figure 1D
Figure 1D
SPOP+/+ MEFs			SPOP-/- MEFs
Group	variable	Relative cell viability	Group	variable	Relative cell viability
DMSO	Fc1	1	DMSO	Fc1	1
TSZ	Fc1	0.825485	TSZ	Fc1	0.541254
TSZ+Nec-1s	Fc1	0.980609	TSZ+Nec-1s	Fc1	1.00495
TSZ+GSK872	Fc1	1.0554	TSZ+GSK872	Fc1	0.930693
DMSO	Fc2	0.958449	DMSO	Fc2	1.14356
TSZ	Fc2	0.831025	TSZ	Fc2	0.645215
TSZ+Nec-1s	Fc2	1.01108	TSZ+Nec-1s	Fc2	1.03795
TSZ+GSK872	Fc2	0.99723	TSZ+GSK872	Fc2	1.0396
DMSO	Fc3	1.01662	DMSO	Fc3	1.15842
TSZ	Fc3	0.836565	TSZ	Fc3	0.60396
TSZ+Nec-1s	Fc3	0.975069	TSZ+Nec-1s	Fc3	1.01815
TSZ+GSK872	Fc3	0.99446	TSZ+GSK872	Fc3	1.06766

## Sheet: Figure 1F
Figure 1F
SPOP+/+ RIPK3+/+ MEFs			SPOP+/+ RIPK3-/- MEFs
Group	variable	Relative cell viability	Group	variable	Relative cell viability
DMSO	Fc1	1	DMSO	Fc1	1.00227
TSZ	Fc1	0.826087	TSZ	Fc1	0.625
DMSO	Fc2	1.06122	DMSO	Fc2	0.988662
TSZ	Fc2	0.953804	TSZ	Fc2	0.638587
DMSO	Fc3	0.988662	DMSO	Fc3	0.918367
TSZ	Fc3	0.849185	TSZ	Fc3	0.525815
SPOP-/- RIPK3+/+ MEFs			SPOP-/- RIPK3-/- MEFs
Group	variable	Relative cell viability	Group	variable	Relative cell viability
DMSO	Fc1	1	DMSO	Fc1	1.02717
TSZ	Fc1	1	TSZ	Fc1	0.692691
DMSO	Fc2	1.00509	DMSO	Fc2	1.18846
TSZ	Fc2	1.08472	TSZ	Fc2	1.05648
DMSO	Fc3	1.05773	DMSO	Fc3	1.09508
TSZ	Fc3	0.855482	TSZ	Fc3	1.17276

## Sheet: Figure 1H
Figure 1H
SPOP+/+ MEFs			SPOP-/- MEFs
Group	variable	Relative cell viability	Group	variable	Relative cell viability
DMSO	Fc1	1.01039	DMSO	Fc1	1
T5z7	Fc1	0.64026	TSZ	Fc1	0.889908
T5z7+Nec-1s	Fc1	0.912987	TSZ+Nec-1s	Fc1	1.09174
DMSO	Fc2	1.02468	TSZ+GSK872	Fc2	1.01049
T5z7	Fc2	0.64026	DMSO	Fc2	0.897772
T5z7+Nec-1s	Fc2	0.949351	TSZ	Fc2	1.08781
DMSO	Fc3	1.08442	TSZ+Nec-1s	Fc3	1.0118
T5z7	Fc3	0.672727	TSZ+Nec-1s	Fc3	0.897772
T5z7+Nec-1s	Fc3	0.937662	TSZ+GSK872	Fc3	1.01835

## Sheet: Figure 3A
Figure 3A
SPOP+/+ MEFs				SPOP-/- MEFs
time (h)	ptotein name	variable	relative protein level	time (h)	ptotein name	variable	relative protein level
0	RIPK1	Fc1	1	0	RIPK1	Fc1	1
4	RIPK1	Fc1	1.32208	4	RIPK1	Fc1	1.05587
8	RIPK1	Fc1	1.20734	8	RIPK1	Fc1	0.713985
12	RIPK1	Fc1	1.32374	12	RIPK1	Fc1	0.353137
0	RIPK1	Fc2	1	0	RIPK1	Fc2	1
4	RIPK1	Fc2	1.07886	4	RIPK1	Fc2	0.768118
8	RIPK1	Fc2	0.99277	8	RIPK1	Fc2	0.52349
12	RIPK1	Fc2	1.11534	12	RIPK1	Fc2	0.255995
0	RIPK1	Fc3	1	0	RIPK1	Fc3	1
4	RIPK1	Fc3	1.06631	4	RIPK1	Fc3	0.914951
8	RIPK1	Fc3	0.987408	8	RIPK1	Fc3	0.563045
12	RIPK1	Fc3	1.04322	12	RIPK1	Fc3	0.323581
0	RIPK3	Fc1	1	0	RIPK3	Fc1	1
4	RIPK3	Fc1	0.999407	4	RIPK3	Fc1	1.26286
8	RIPK3	Fc1	0.822484	8	RIPK3	Fc1	1.27265
12	RIPK3	Fc1	0.534095	12	RIPK3	Fc1	1.09057
0	RIPK3	Fc2	1	0	RIPK3	Fc2	1
4	RIPK3	Fc2	0.771681	4	RIPK3	Fc2	0.926333
8	RIPK3	Fc2	0.595451	8	RIPK3	Fc2	0.928928
12	RIPK3	Fc2	0.298482	12	RIPK3	Fc2	0.792313
0	RIPK3	Fc3	1	0	RIPK3	Fc3	1
4	RIPK3	Fc3	0.81608	4	RIPK3	Fc3	1.12533
8	RIPK3	Fc3	0.715383	8	RIPK3	Fc3	1.02335
12	RIPK3	Fc3	0.459986	12	RIPK3	Fc3	1.01003

## Sheet: Figure 5D
Figure 5D
target	cell	variable	relative mRNA level
RIPK3	HK2	Fc1	14.016
RIPK3	A498	Fc1	6.356
RIPK3	786-O	Fc1	5.712
RIPK3	Caki	Fc1	7.999
RIPK3	HepG2	Fc1	4.567
RIPK3	Huh7	Fc1	9.506
RIPK3	H1299	Fc1	16.062
RIPK3	A549	Fc1	16.516
RIPK3	HCT116	Fc1	19.945
RIPK3	LOVO	Fc1	19.656
RIPK3	MDA-MB-231	Fc1	7.143
RIPK3	MCF7	Fc1	8.476
RIPK3	786-O+RIPK3	Fc1	29.481
RIPK3	HK2	Fc2	13.439
RIPK3	A498	Fc2	6.777
RIPK3	786-O	Fc2	5.101
RIPK3	Caki	Fc2	7.316
RIPK3	HepG2	Fc2	5.483
RIPK3	Huh7	Fc2	10.499
RIPK3	H1299	Fc2	14.373
RIPK3	A549	Fc2	14.736
RIPK3	HCT116	Fc2	18.133
RIPK3	LOVO	Fc2	20.11
RIPK3	MDA-MB-231	Fc2	6.443
RIPK3	MCF7	Fc2	8.615
RIPK3	786-O+RIPK3	Fc2	28.424
RIPK3	HK2	Fc3	15.162
RIPK3	A498	Fc3	7.192
RIPK3	786-O	Fc3	6.762
RIPK3	Caki	Fc3	8.161
RIPK3	HepG2	Fc3	3.886
RIPK3	Huh7	Fc3	9.187
RIPK3	H1299	Fc3	15.377
RIPK3	A549	Fc3	15.509
RIPK3	HCT116	Fc3	18.254
RIPK3	LOVO	Fc3	20.564
RIPK3	MDA-MB-231	Fc3	8.163
RIPK3	MCF7	Fc3	9.518
RIPK3	786-O+RIPK3	Fc3	30.998

## Sheet: Figure 6C
Figure 6C
786-O			HepG2			MDA-MB-231
SM164 concentration（nM）	variable	Cell viability (%)	SM164 concentration（nM）	variable	Cell viability (%)	SM164 concentration（nM）	variable	Cell viability (%)
0	Fc1	1	0	Fc1	1	0	Fc1	1
10	Fc1	0.973766	10	Fc1	1.00539	10	Fc1	1.00344
25	Fc1	0.963794	25	Fc1	1.00285	25	Fc1	1.0028
50	Fc1	1.00802	50	Fc1	0.979897	50	Fc1	0.974052
100	Fc1	0.891426	100	Fc1	0.967719	100	Fc1	0.988388
500	Fc1	0.909373	500	Fc1	0.964528	500	Fc1	0.972798
1000	Fc1	0.894288	1000	Fc1	0.96319	1000	Fc1	0.970002
0	Fc2	1	0	Fc2	1	0	Fc2	1
10	Fc2	0.993666	10	Fc2	1.03057	10	Fc2	1.01412
25	Fc2	0.998922	25	Fc2	1.02465	25	Fc2	1.01416
50	Fc2	1.03598	50	Fc2	0.979665	50	Fc2	0.981138
100	Fc2	0.921395	100	Fc2	0.994109	100	Fc2	1.01371
500	Fc2	0.954279	500	Fc2	0.975858	500	Fc2	0.959662
1000	Fc2	0.973214	1000	Fc2	1.0047	1000	Fc2	0.99126
0	Fc3	1	0	Fc3	1	0	Fc3	1
10	Fc3	0.953474	10	Fc3	0.950495	10	Fc3	0.941302
25	Fc3	0.965935	25	Fc3	0.950565	25	Fc3	0.931013
50	Fc3	1.00293	50	Fc3	0.915372	50	Fc3	0.912639
100	Fc3	0.945425	100	Fc3	0.930888	100	Fc3	0.93502
500	Fc3	0.932858	500	Fc3	0.901756	500	Fc3	0.914046
1000	Fc3	0.9384	1000	Fc3	0.935616	1000	Fc3	0.928559

## Sheet: Figure 6D
Figure 6D
786-O PLKO			786-O shRIP1
sunitinib concentration（uM）	variable	Cell viability (%)	sunitinib concentration（uM）	variable	Cell viability (%)
0	Fc1	1	0	Fc1	1
1	Fc1	0.883046	1	Fc1	0.89296
2.5	Fc1	0.789988	2.5	Fc1	0.796501
5	Fc1	0.710623	5	Fc1	0.685791
7.5	Fc1	0.674429	7.5	Fc1	0.606765
10	Fc1	0.532618	10	Fc1	0.531898
20	Fc1	0.045875	20	Fc1	0.032234
40	Fc1	0.00327054	20	Fc1	0.0021408
0	Fc2	1	0	Fc2	1
1	Fc2	0.860556	1	Fc2	0.874921
2.5	Fc2	0.815818	2.5	Fc2	0.783534
5	Fc2	0.720643	5	Fc2	0.679571
7.5	Fc2	0.530684	7.5	Fc2	0.518606
10	Fc2	0.432308	10	Fc2	0.39145
20	Fc2	0.049813	20	Fc2	0.042232
40	Fc2	0.0307698	40	Fc2	0.0174061
0	Fc3	1	0	Fc3	1
1	Fc3	0.860238	1	Fc3	0.933766
2.5	Fc3	0.814293	2.5	Fc3	0.827925
5	Fc3	0.7744	5	Fc3	0.778721
7.5	Fc3	0.608089	7.5	Fc3	0.707217
10	Fc3	0.432629	10	Fc3	0.470516
20	Fc3	0.016576	20	Fc3	0.00821
40	Fc3	0.0165761	40	Fc3	0.00820991
HepG2 shNC			HepG2 shRIPK1
sunitinib concentration（uM）	variable	Cell viability (%)	sunitinib concentration（uM）	variable	Cell viability (%)
0	Fc1	1	0	Fc1	1
1	Fc1	0.992186	1	Fc1	0.99601
2.5	Fc1	0.939378	2.5	Fc1	0.93899
5	Fc1	0.906503	5	Fc1	0.889136
7.5	Fc1	0.822644	7.5	Fc1	0.817887
10	Fc1	0.62398	10	Fc1	0.586661
20	Fc1	0.046026	20	Fc1	0.032694
0	Fc2	1	0	Fc2	1
1	Fc2	0.961339	1	Fc2	0.961661
2.5	Fc2	0.913804	2.5	Fc2	0.899543
5	Fc2	0.893037	5	Fc2	0.857472
7.5	Fc2	0.7952	7.5	Fc2	0.771136
10	Fc2	0.611059	10	Fc2	0.511249
20	Fc2	0.012504	20	Fc2	0.010975
0	Fc3	1	0	Fc3	1
1	Fc3	0.989353	1	Fc3	0.996383
2.5	Fc3	0.944628	2.5	Fc3	0.942165
5	Fc3	0.923234	5	Fc3	0.894664
7.5	Fc3	0.820867	7.5	Fc3	0.844683
10	Fc3	0.620774	10	Fc3	0.587544
20	Fc3	0.053603	20	Fc3	0.038097
MDA-MB-231 shNC			MDA-MB-231 shRIP1
sunitinib concentration（uM）	variable	Cell viability (%)	sunitinib concentration（uM）	variable	Cell viability (%)
0	Fc1	1	0	Fc1	1
1	Fc1	0.975668	1	Fc1	0.974238
2.5	Fc1	0.866191	2.5	Fc1	0.859588
5	Fc1	0.792117	5	Fc1	0.758377
7.5	Fc1	0.686021	7.5	Fc1	0.631729
10	Fc1	0.366024	10	Fc1	0.314297
20	Fc1	0.023144	20	Fc1	0.010161
0	Fc2	1	0	Fc2	1
1	Fc2	0.926677	1	Fc2	0.935595
2.5	Fc2	0.868151	2.5	Fc2	0.878331
5	Fc2	0.718597	5	Fc2	0.697428
7.5	Fc2	0.60864	7.5	Fc2	0.554464
10	Fc2	0.301375	10	Fc2	0.25302
20	Fc2	0.025185	20	Fc2	0.01224
0	Fc3	1	0	Fc3	1
1	Fc3	0.979177	1	Fc3	0.978281
2.5	Fc3	0.872841	2.5	Fc3	0.883364
5	Fc3	0.784558	5	Fc3	0.755944
7.5	Fc3	0.683564	7.5	Fc3	0.655045
10	Fc3	0.333593	10	Fc3	0.309061
20	Fc3	0.009826	20	Fc3	0.001943

## Sheet: Figure 6E
Figure 6E
786-O shRIP1（Sunitinib）			786-O shRIP1（Sunitinib+SM164）
sunitinib concentration（uM）	variable	Cell viability (%)	sunitinib concentration（uM）	variable	Cell viability (%)
0	Fc1	1	0	Fc1	1
1	Fc1	0.83326	1	Fc1	0.725717
2.5	Fc1	0.71927	2.5	Fc1	0.593729
5	Fc1	0.666109	5	Fc1	0.503938
7.5	Fc1	0.657662	7.5	Fc1	0.476519
10	Fc1	0.524549	10	Fc1	0.140253
20	Fc1	0.007347	20	Fc1	0.001361
40	Fc1	0.007347	20	Fc1	0.001361
0	Fc2	1	0	Fc2	1
1	Fc2	0.810713	1	Fc2	0.725474
2.5	Fc2	0.700097	2.5	Fc2	0.614648
5	Fc2	0.610042	5	Fc2	0.478484
7.5	Fc2	0.615867	7.5	Fc2	0.497121
10	Fc2	0.500529	10	Fc2	0.102188
20	Fc2	0.009531	20	Fc2	0.005392
40	Fc2	0.001588	40	Fc2	0.003036
0	Fc3	1	0	Fc3	1
1	Fc3	0.815763	1	Fc3	0.757253
2.5	Fc3	0.705296	2.5	Fc3	0.600662
5	Fc3	0.643127	5	Fc3	0.51251
7.5	Fc3	0.663052	7.5	Fc3	0.532126
10	Fc3	0.516562	10	Fc3	0.156104
20	Fc3	0.023665	20	Fc3	0.020395
40	Fc3	0.007945	40	Fc3	0.000584
HepG2 shRIP1（Sunitinib）			HepG2 shRIP1（Sunitinib+SM164）
sunitinib concentration（uM）	variable	Cell viability (%)	sunitinib concentration（uM）	variable	Cell viability (%)
0	Fc1	1	0	Fc1	1
1	Fc1	0.917632	1	Fc1	0.779321
2.5	Fc1	0.872485	2.5	Fc1	0.744672
5	Fc1	0.849633	5	Fc1	0.668901
7.5	Fc1	0.770685	7.5	Fc1	0.553253
10	Fc1	0.56788	10	Fc1	0.327184
20	Fc1	0.078471	20	Fc1	0.024079
0	Fc2	1	0	Fc2	1
1	Fc2	0.86758	1	Fc2	0.732746
2.5	Fc2	0.812649	2.5	Fc2	0.722086
5	Fc2	0.785853	5	Fc2	0.669759
7.5	Fc2	0.727477	7.5	Fc2	0.504683
10	Fc2	0.497361	10	Fc2	0.307821
20	Fc2	0.0483964	20	Fc2	0.008283
0	Fc3	1	0	Fc3	1
1	Fc3	0.917869	1	Fc3	0.778764
2.5	Fc3	0.880657	2.5	Fc3	0.739832
5	Fc3	0.863132	5	Fc3	0.689659
7.5	Fc3	0.782589	7.5	Fc3	0.578362
10	Fc3	0.576012	10	Fc3	0.334465
20	Fc3	0.108927	20	Fc3	0.043417
MDA-MB-231 shRIP1（Sunitinib）			MDA-MB-231 shRIP1（Sunitinib+SM164）
sunitinib concentration（uM）	variable	Cell viability (%)	sunitinib concentration（uM）	variable	Cell viability (%)
0	Fc1	1	0	Fc1	1
1	Fc1	0.986024	1	Fc1	0.782716
2.5	Fc1	0.885869	2.5	Fc1	0.661219
5	Fc1	0.802583	5	Fc1	0.523541
7.5	Fc1	0.615598	7.5	Fc1	0.278316
10	Fc1	0.355432	10	Fc1	0.101221
20	Fc1	0.041847	20	Fc1	0.02275
0	Fc2	1	0	Fc2	1
1	Fc2	0.970611	1	Fc2	0.77786
2.5	Fc2	0.910632	2.5	Fc2	0.670468
5	Fc2	0.795859	5	Fc2	0.619698
7.5	Fc2	0.625427	7.5	Fc2	0.342114
10	Fc2	0.377767	10	Fc2	0.154299
20	Fc2	0.020557	20	Fc2	0.012913
0	Fc3	1	0	Fc3	1
1	Fc3	0.951491	1	Fc3	0.783989
2.5	Fc3	0.837528	2.5	Fc3	0.651594
5	Fc3	0.759363	5	Fc3	0.49457
7.5	Fc3	0.574394	7.5	Fc3	0.237034
10	Fc3	0.324691	10	Fc3	0.089306
20	Fc3	0.00161	20	Fc3	0.003258

[truncated: 6 more sheets: Figure 6F, Figure 7B, Figure 7C, Figure 7E, Figure 7F, Figure 7H]
